# Supplementary material for: Aggregation-induced barrier to oxygen—a new AIE mechanism for metal clusters with phosphorescence
Source: Natl Sci Rev. 2021 Nov 30;9(8):nwab216. doi: 10.1093/nsr/nwab216 (PMC9469893; doi:10.1093/nsr/nwab216)
Supplement: nwab216_Supplemental_Files [file nwab216_supplemental_files.zip]

Archive with 4 entries (4 files):
- Revised_Supplementary_Materials.docx
- Video_S1.avi
- Video_S2.avi
- Video_S3.avi
